# Supplementary material for: Thermal Stability and Melting Dynamics of Bimetallic Au@Pt@Au Core-Shell Nanoparticles
Source: Sensors (Basel). 2023 Jun 10;23(12):5478. doi: 10.3390/s23125478 (PMC10303433; doi:10.3390/s23125478)
Supplement: Supplementary file 1 [file sensors-23-05478-s001.zip]

Archive with 2 entries (2 files):
- sensors-2409843-Video S1.avi
- sensors-2409843-Video S2.avi
